# Supplementary material for: Assessing spring-mass similarity in elite and recreational runners
Source: Front Physiol. 2023 Sep 1;14:1224459. doi: 10.3389/fphys.2023.1224459 (PMC10502723; doi:10.3389/fphys.2023.1224459)
Supplement: Supplementary file 1 [file DataSheet1.ZIP]

Archive with 7 entries (6 files):
- Data/
- Data/Data.csv
- __MACOSX/Data/._Data.csv
- Data/Data_SM_Fit.csv
- __MACOSX/Data/._Data_SM_Fit.csv
- Data/Data_Info.csv
- __MACOSX/Data/._Data_Info.csv
