# Supplementary material for: Assessing spring-mass similarity in elite and recreational runners
Source: Front Physiol. 2023 Sep 1;14:1224459. doi: 10.3389/fphys.2023.1224459 (PMC10502723; doi:10.3389/fphys.2023.1224459)
Supplement: Supplementary file 1 [file DataSheet1.ZIP › Data/Data.csv]

Subject.Code	Group	Speed	Shoe	Footstrike	Age	Mass	Height	Running.Economy	10K.PB	Contact.Time	BP.ratio	LU.ratio	HV.TD	BP.to.LU	SB
1	1	0	1	1	21.3	63.3	178.6	182.6	29.2	0.214	0.7258	0.7189	0.0005	1.0096	90.5128
1	1	0	1	1	21.3	63.3	178.6	182.6	29.2	0.217	0.8707	0.75	0.008	1.1609	92.5127
1	1	0	1	1	21.3	63.3	178.6	182.6	29.2	0.228	0.7743	0.7338	0.003	1.0552	102.6705
1	1	0	1	1	21.3	63.3	178.6	182.6	29.2	0.223	0.8279	0.9224	-0.006	0.8975	87.7199
1	1	0	1	1	21.3	63.3	178.6	182.6	29.2	0.2245	0.796	0.6754	0.009	1.1786	79.3121
1	1	1	1	1	21.3	63.3	178.6	182.6	29.2	0.1805	0.8802	0.7524	0.007	1.1698	94.4635
1	1	1	1	1	21.3	63.3	178.6	182.6	29.2	0.1765	0.8482	0.7389	0.006	1.1479	91.4397
1	1	1	1	1	21.3	63.3	178.6	182.6	29.2	0.1735	0.8263	0.735	0.005	1.1242	96.3449
1	1	0	0	1	21.3	63.3	178.6	182.6	29.2	0.2225	0.8388	0.9099	-0.0045	0.9219	89.85
1	1	0	0	1	21.3	63.3	178.6	182.6	29.2	0.2185	0.8918	0.9083	-0.001	0.9818	89.9372
1	1	0	0	1	21.3	63.3	178.6	182.6	29.2	0.2235	0.8625	0.8097	0.0035	1.0652	85.3492
1	1	0	0	1	21.3	63.3	178.6	182.6	29.2	0.2155	0.9414	0.8904	0.003	1.0574	93.511
1	1	0	0	1	21.3	63.3	178.6	182.6	29.2	0.22	0.8257	0.8644	-0.0025	0.9553	88.3733
1	1	1	0	1	21.3	63.3	178.6	182.6	29.2	0.143	0.7439	0.9195	-0.0075	0.8091	85.4521
1	1	1	0	1	21.3	63.3	178.6	182.6	29.2	0.15	0.7241	1	-0.012	0.7241	80.7751
1	1	1	0	1	21.3	63.3	178.6	182.6	29.2	0.16	0.8824	0.9162	-0.0015	0.9631	89.0749
2	1	0	1	1	27	59.1	171.4	196.1	29	0.2335	0.8606	0.8242	0.0025	1.0441	93.3087
2	1	0	1	1	27	59.1	171.4	196.1	29	0.2255	0.895	0.8333	0.004	1.0739	89.4224
2	1	0	1	1	27	59.1	171.4	196.1	29	0.219	0.9211	0.7312	0.0125	1.2596	99.8713
2	1	0	1	1	27	59.1	171.4	196.1	29	0.2165	0.9682	0.7746	0.012	1.2499	94.54
2	1	0	1	1	27	59.1	171.4	196.1	29	0.2195	0.8216	0.7918	0.002	1.0376	91.101
2	1	1	1	1	27	59.1	171.4	196.1	29	0.1745	0.8368	0.8865	-0.0025	0.944	88.2972
2	1	1	1	1	27	59.1	171.4	196.1	29	0.161	0.8941	0.9281	-0.0015	0.9633	86.5609
2	1	1	1	1	27	59.1	171.4	196.1	29	0.174	0.9551	0.9551	0	1	89.0177
2	1	0	0	1	27	59.1	171.4	196.1	29	0.198	0.8857	0.8419	0.0025	1.0521	89.7168
2	1	0	0	1	27	59.1	171.4	196.1	29	0.2075	0.8527	0.8527	0	1	87.9448
2	1	0	0	1	27	59.1	171.4	196.1	29	0.2025	0.9471	0.8664	0.0045	1.0932	90.5762
2	1	0	0	1	27	59.1	171.4	196.1	29	0.2175	1.0139	0.8996	0.0065	1.1271	93.6999
2	1	0	0	1	27	59.1	171.4	196.1	29	0.2345	0.8108	0.9623	-0.01	0.8425	91.3872
2	1	1	0	1	27	59.1	171.4	196.1	29	0.1675	0.7632	0.9364	-0.0085	0.815	84.8038
2	1	1	0	1	27	59.1	171.4	196.1	29	0.141	1.2031	0.972	0.0075	1.2377	109.2823
2	1	1	0	1	27	59.1	171.4	196.1	29	0.1575	0.8208	0.8639	-0.002	0.9501	98.2141
3	1	0	1	1	21.8	51.4	171.5	180.7	28.2	0.241	0.8682	0.9127	-0.003	0.9513	94.658
3	1	0	1	1	21.8	51.4	171.5	180.7	28.2	0.263	1.0231	0.777	0.018	1.3167	97.9844
3	1	0	1	1	21.8	51.4	171.5	180.7	28.2	0.247	0.9297	0.8029	0.009	1.1579	88.0851
3	1	0	1	1	21.8	51.4	171.5	180.7	28.2	0.236	0.9344	0.8295	0.007	1.1266	88.9497
3	1	0	1	1	21.8	51.4	171.5	180.7	28.2	0.257	0.9179	0.8489	0.005	1.0813	94.6488
3	1	1	1	1	21.8	51.4	171.5	180.7	28.2	0.167	0.7216	0.8764	-0.008	0.8234	79.991
3	1	1	1	1	21.8	51.4	171.5	180.7	28.2	0.17	0.8889	0.8681	0.001	1.0239	87.1006
3	1	1	1	1	21.8	51.4	171.5	180.7	28.2	0.176	0.8526	0.8526	0	1	91.199
3	1	0	0	1	21.8	51.4	171.5	180.7	28.2	0.225	0.9231	0.875	0.003	1.0549	93.2969
3	1	0	0	1	21.8	51.4	171.5	180.7	28.2	0.245	0.96	1.0588	-0.006	0.9067	88.9244
3	1	0	0	1	21.8	51.4	171.5	180.7	28.2	0.236	1.0171	0.9504	0.004	1.0702	90.1072
3	1	0	0	1	21.8	51.4	171.5	180.7	28.2	0.222	0.9821	0.85	0.008	1.1555	97.2745
3	1	0	0	1	21.8	51.4	171.5	180.7	28.2	0.203	0.9519	0.8455	0.006	1.1259	95.0325
3	1	1	0	1	21.8	51.4	171.5	180.7	28.2	0.171	0.8191	0.8791	-0.003	0.9318	93.488
3	1	1	0	1	21.8	51.4	171.5	180.7	28.2	0.166	0.908	0.8242	0.004	1.1018	97.3188
3	1	1	0	1	21.8	51.4	171.5	180.7	28.2	0.166	0.766	0.8864	-0.006	0.8642	90.1193
4	1	0	1	0	25.2	49.35	165.7	197.5	28.9	0.195	0.831	0.814	0.001	1.0209	91.2242
4	1	0	1	0	25.2	49.35	165.7	197.5	28.9	0.2065	0.912	0.9032	0.0005	1.0098	88.1591
4	1	0	1	0	25.2	49.35	165.7	197.5	28.9	0.2115	0.8969	0.8969	0	1	89.9997
4	1	0	1	0	25.2	49.35	165.7	197.5	28.9	0.2095	0.9309	0.9309	0	1	89.5143
4	1	0	1	0	25.2	49.35	165.7	197.5	28.9	0.1995	0.9183	0.8558	0.0035	1.073	89.986
4	1	1	1	0	25.2	49.35	165.7	197.5	28.9	0.151	0.7976	0.8642	-0.003	0.923	87.675
4	1	1	1	0	25.2	49.35	165.7	197.5	28.9	0.147	0.8037	0.8608	-0.0025	0.9337	84.8256
4	1	1	1	0	25.2	49.35	165.7	197.5	28.9	0.158	0.7174	0.848	-0.0065	0.846	90.1741
4	1	0	0	0	25.2	49.35	165.7	197.5	28.9	0.2005	0.9372	1.0355	-0.005	0.905	94.9293
4	1	0	0	0	25.2	49.35	165.7	197.5	28.9	0.202	0.9901	0.9057	0.0045	1.0933	95.0245
4	1	0	0	0	25.2	49.35	165.7	197.5	28.9	0.2	0.9048	0.9512	-0.0025	0.9512	96.7256
4	1	0	0	0	25.2	49.35	165.7	197.5	28.9	0.202	0.9804	0.8618	0.0065	1.1377	93.2233
4	1	0	0	0	25.2	49.35	165.7	197.5	28.9	0.2085	0.9577	0.9128	0.0025	1.0492	93.19
4	1	1	0	0	25.2	49.35	165.7	197.5	28.9	0.152	0.7988	0.8882	-0.004	0.8994	84.2468
4	1	1	0	0	25.2	49.35	165.7	197.5	28.9	0.1545	0.8284	0.9313	-0.0045	0.8896	86.0738
4	1	1	0	0	25.2	49.35	165.7	197.5	28.9	0.1615	0.7944	0.9	-0.005	0.8827	85.1377
5	1	0	1	1	20	53.2	170.5	195.6	29.1	0.214	0.7833	0.8772	-0.006	0.893	90.3827
5	1	0	1	1	20	53.2	170.5	195.6	29.1	0.205	0.7826	0.8981	-0.007	0.8714	84.7467
5	1	0	1	1	20	53.2	170.5	195.6	29.1	0.205	0.8807	0.8636	0.001	1.0198	86.4023
5	1	0	1	1	20	53.2	170.5	195.6	29.1	0.204	0.7739	0.7895	-0.001	0.9803	86.8939
5	1	0	1	1	20	53.2	170.5	195.6	29.1	0.198	0.7838	0.8505	-0.004	0.9216	86.153
5	1	1	1	1	20	53.2	170.5	195.6	29.1	0.154	0.6739	0.925	-0.012	0.7286	81.5795
5	1	1	1	1	20	53.2	170.5	195.6	29.1	0.145	0.7901	0.8354	-0.002	0.9458	91.2066
5	1	1	1	1	20	53.2	170.5	195.6	29.1	0.14	0.6471	0.8919	-0.011	0.7255	84.0384
5	1	0	0	1	20	53.2	170.5	195.6	29.1	0.2	0.6807	0.8519	-0.011	0.7991	90.0074
5	1	0	0	1	20	53.2	170.5	195.6	29.1	0.195	0.9118	0.875	0.002	1.042	92.713
5	1	0	0	1	20	53.2	170.5	195.6	29.1	0.199	0.7611	0.8426	-0.005	0.9032	90.6349
5	1	0	0	1	20	53.2	170.5	195.6	29.1	0.199	0.8426	0.8598	-0.001	0.98	94.3023
5	1	0	0	1	20	53.2	170.5	195.6	29.1	0.197	0.7909	0.8073	-0.001	0.9796	93.2833
5	1	1	0	1	20	53.2	170.5	195.6	29.1	0.154	0.7701	0.9494	-0.008	0.8112	84.522
5	1	1	0	1	20	53.2	170.5	195.6	29.1	0.154	0.7303	1.0263	-0.013	0.7116	80.4538
5	1	1	0	1	20	53.2	170.5	195.6	29.1	0.148	0.5102	0.85	-0.018	0.6002	79.7434
6	1	0	1	1	22.2	52.15	165.3	174.9	29	0.19	0.8812	0.9	-0.001	0.9791	98.8538
6	1	0	1	1	22.2	52.15	165.3	174.9	29	0.213	0.9452	0.9364	0.0005	1.0094	93.6571
6	1	0	1	1	22.2	52.15	165.3	174.9	29	0.199	0.9606	0.9043	0.003	1.0622	95.1516
6	1	0	1	1	22.2	52.15	165.3	174.9	29	0.1895	0.9843	0.8488	0.007	1.1597	94.3927
6	1	0	1	1	22.2	52.15	165.3	174.9	29	0.1885	0.9534	0.7867	0.009	1.2118	98.1536
6	1	1	1	1	22.2	52.15	165.3	174.9	29	0.16	0.8497	0.9394	-0.004	0.9045	91.3024
6	1	1	1	1	22.2	52.15	165.3	174.9	29	0.159	0.7283	0.8068	-0.004	0.9026	96.4397
6	1	1	1	1	22.2	52.15	165.3	174.9	29	0.148	0.7412	0.9221	-0.008	0.8038	85.5937
6	1	0	0	1	22.2	52.15	165.3	174.9	29	0.21	1.199	0.8341	0.019	1.4375	100.9114
6	1	0	0	1	22.2	52.15	165.3	174.9	29	0.202	0.9804	0.9517	0.0015	1.0302	87.9546
6	1	0	0	1	22.2	52.15	165.3	174.9	29	0.193	1.1209	0.9694	0.007	1.1563	88.9001
6	1	0	0	1	22.2	52.15	165.3	174.9	29	0.207	1.0195	0.7395	0.0165	1.3787	97.3091
6	1	0	0	1	22.2	52.15	165.3	174.9	29	0.2075	0.9952	0.8527	0.008	1.1671	91.9199
6	1	1	0	1	22.2	52.15	165.3	174.9	29	0.1525	0.9304	0.9063	0.001	1.0266	86.7976
6	1	1	0	1	22.2	52.15	165.3	174.9	29	0.1425	0.8874	0.8874	0	1	87.0148
6	1	1	0	1	22.2	52.15	165.3	174.9	29	0.1395	0.7658	0.9648	-0.008	0.7938	83.2286
7	1	0	1	0	21.4	52.8	162.1	205.4	28.1	0.2135	0.7358	0.708	0.002	1.0392	92.827
7	1	0	1	0	21.4	52.8	162.1	205.4	28.1	0.2155	0.9071	0.7379	0.011	1.2293	114.4841
7	1	0	1	0	21.4	52.8	162.1	205.4	28.1	0.2215	0.8082	0.6717	0.01	1.2032	104.7834
7	1	0	1	0	21.4	52.8	162.1	205.4	28.1	0.2215	0.823	0.7171	0.0075	1.1478	94.5619
7	1	0	1	0	21.4	52.8	162.1	205.4	28.1	0.2175	0.8511	0.7194	0.009	1.1831	95.0258
7	1	1	1	0	21.4	52.8	162.1	205.4	28.1	0.155	0.7714	0.8023	-0.0015	0.9615	85.5405
7	1	1	1	0	21.4	52.8	162.1	205.4	28.1	0.153	0.8434	0.8323	0.0005	1.0133	91.0702
7	1	1	1	0	21.4	52.8	162.1	205.4	28.1	0.153	0.7586	0.9245	-0.0075	0.8205	87.7911
7	1	0	0	0	21.4	52.8	162.1	205.4	28.1	0.2235	1.0318	0.7668	0.0165	1.3456	95.571
7	1	0	0	0	21.4	52.8	162.1	205.4	28.1	0.2295	0.9367	0.9367	0	1	103.2713
7	1	0	0	0	21.4	52.8	162.1	205.4	28.1	0.2345	1.0391	0.7765	0.017	1.3382	97.1777
7	1	0	0	0	21.4	52.8	162.1	205.4	28.1	0.2375	1.0213	0.721	0.0205	1.4164	95.9645
7	1	0	0	0	21.4	52.8	162.1	205.4	28.1	0.238	0.9751	0.75	0.0155	1.3001	96.8716
7	1	1	0	0	21.4	52.8	162.1	205.4	28.1	0.158	0.8588	0.8588	0	1	95.7425
7	1	1	0	0	21.4	52.8	162.1	205.4	28.1	0.1555	0.908	0.8294	0.0035	1.0947	95.5035
7	1	1	0	0	21.4	52.8	162.1	205.4	28.1	0.158	0.7556	0.8588	-0.005	0.8798	94.2861
8	1	0	1	0	25	66.1	176.1	209.8	28.9	0.2035	0.7468	0.5898	0.0115	1.2661	93.8796
8	1	0	1	0	25	66.1	176.1	209.8	28.9	0.2145	0.8571	0.5657	0.0215	1.5152	108.266
8	1	0	1	0	25	66.1	176.1	209.8	28.9	0.2025	0.8837	0.6071	0.0185	1.4555	98.925
8	1	0	1	0	25	66.1	176.1	209.8	28.9	0.1975	0.9458	0.6255	0.02	1.5121	114.7589
8	1	0	1	0	25	66.1	176.1	209.8	28.9	0.214	0.8059	0.597	0.0155	1.3499	109.5506
8	1	1	1	0	25	66.1	176.1	209.8	28.9	0.166	0.7566	0.6939	0.0035	1.0904	89.4347
8	1	1	1	0	25	66.1	176.1	209.8	28.9	0.1625	0.7287	0.6582	0.004	1.1072	93.019
8	1	1	1	0	25	66.1	176.1	209.8	28.9	0.1665	0.7254	0.8197	-0.005	0.885	86.6972
8	1	0	0	0	25	66.1	176.1	209.8	28.9	0.198	0.8592	0.6569	0.013	1.3079	101.4844
8	1	0	0	0	25	66.1	176.1	209.8	28.9	0.2115	0.9227	0.7195	0.013	1.2824	94.0703
8	1	0	0	0	25	66.1	176.1	209.8	28.9	0.208	1.0194	0.6443	0.0235	1.5823	97.5446
8	1	0	0	0	25	66.1	176.1	209.8	28.9	0.2145	0.9152	0.5657	0.025	1.6178	105.6972
8	1	0	0	0	25	66.1	176.1	209.8	28.9	0.2185	0.9251	0.7205	0.0135	1.284	96.5202
8	1	1	0	0	25	66.1	176.1	209.8	28.9	0.145	0.7576	0.7059	0.0025	1.0732	90.5316
8	1	1	0	0	25	66.1	176.1	209.8	28.9	0.141	0.6491	0.8431	-0.009	0.7699	86.2795
8	1	1	0	0	25	66.1	176.1	209.8	28.9	0.1505	0.7399	1.4274	0.0025	0.5183	72.8733
9	1	0	1	0	20.5	51.35	171.3	195.1	NA	0.213	0.9018	0.8522	0.003	1.0582	89.2122
9	1	0	1	0	20.5	51.35	171.3	195.1	NA	0.205	0.8981	0.9524	-0.003	0.9431	89.9582
9	1	0	1	0	20.5	51.35	171.3	195.1	NA	0.214	0.8291	0.9279	-0.006	0.8935	88.9577
9	1	0	1	0	20.5	51.35	171.3	195.1	NA	0.221	1.0275	0.8571	0.01	1.1988	87.6111
9	1	0	1	0	20.5	51.35	171.3	195.1	NA	0.232	0.871	0.9496	-0.005	0.9172	92.0418
9	1	1	1	0	20.5	51.35	171.3	195.1	NA	0.172	0.72	0.8696	-0.008	0.828	84.0532
9	1	1	1	0	20.5	51.35	171.3	195.1	NA	0.19	0.9792	1	-0.001	0.9792	90.3207
9	1	1	1	0	20.5	51.35	171.3	195.1	NA	0.182	1.1412	1.092	0.002	1.0451	94.976
9	1	0	0	0	20.5	51.35	171.3	195.1	NA	0.204	1.1031	0.8053	0.016	1.3698	91.1707
9	1	0	0	0	20.5	51.35	171.3	195.1	NA	0.203	1.03	0.9151	0.006	1.1256	90.8195
9	1	0	0	0	20.5	51.35	171.3	195.1	NA	0.221	1.0654	0.8264	0.014	1.2892	90.0056
9	1	0	0	0	20.5	51.35	171.3	195.1	NA	0.22	1.0561	0.8182	0.014	1.2908	93.6298
9	1	0	0	0	20.5	51.35	171.3	195.1	NA	0.218	0.8957	0.9292	-0.002	0.9639	88.687
9	1	1	0	0	20.5	51.35	171.3	195.1	NA	0.169	1.0119	0.9425	0.003	1.0736	91.1831
9	1	1	0	0	20.5	51.35	171.3	195.1	NA	0.171	0.7629	0.9432	-0.009	0.8088	86.3788
9	1	1	0	0	20.5	51.35	171.3	195.1	NA	0.172	0.7551	1.0235	-0.013	0.7377	84.1929
10	1	0	1	1	30.7	57.85	170	202.8	28.5	0.2045	0.8178	0.6166	0.014	1.3263	101.8782
10	1	0	1	1	30.7	57.85	170	202.8	28.5	0.2025	0.8243	0.6667	0.0105	1.2365	93.3611
10	1	0	1	1	30.7	57.85	170	202.8	28.5	0.2015	0.7446	0.625	0.0085	1.1913	101.8231
10	1	0	1	1	30.7	57.85	170	202.8	28.5	0.199	0.8257	0.6583	0.011	1.2542	93.5077
10	1	0	1	1	30.7	57.85	170	202.8	28.5	0.215	0.8298	0.5636	0.02	1.4722	105.0073
10	1	1	1	1	30.7	57.85	170	202.8	28.5	0.1625	0.776	0.7857	-0.0005	0.9876	84.8261
10	1	1	1	1	30.7	57.85	170	202.8	28.5	0.168	0.7968	0.7872	0.0005	1.0121	85.629
10	1	1	1	1	30.7	57.85	170	202.8	28.5	0.156	0.743	0.7931	-0.0025	0.9368	83.6965
10	1	0	0	1	30.7	57.85	170	202.8	28.5	0.1995	0.7577	0.5771	0.013	1.313	99.2846
10	1	0	0	1	30.7	57.85	170	202.8	28.5	0.2055	0.8026	0.5568	0.018	1.4415	102.7719
10	1	0	0	1	30.7	57.85	170	202.8	28.5	0.2025	0.9014	0.6135	0.019	1.4692	98.2369
10	1	0	0	1	30.7	57.85	170	202.8	28.5	0.2055	0.7716	0.5869	0.0135	1.3147	102.5382
10	1	0	0	1	30.7	57.85	170	202.8	28.5	0.202	0.7642	0.5781	0.0135	1.3218	101.2276
10	1	1	0	1	30.7	57.85	170	202.8	28.5	0.1555	0.7472	0.7374	0.0005	1.0132	90.0213
10	1	1	0	1	30.7	57.85	170	202.8	28.5	0.1565	0.8304	0.6828	0.0075	1.2162	96.1336
10	1	1	0	1	30.7	57.85	170	202.8	28.5	0.156	0.7627	0.7727	-0.0005	0.987	89.6164
11	1	0	1	0	22.5	44.7	156.1	177.1	29	0.175	0.8421	0.8229	0.001	1.0233	88.3187
11	1	0	1	0	22.5	44.7	156.1	177.1	29	0.171	0.6931	0.6765	0.001	1.0245	103.7565
11	1	0	1	0	22.5	44.7	156.1	177.1	29	0.18	0.7822	0.8182	-0.002	0.956	91.4213
11	1	0	1	0	22.5	44.7	156.1	177.1	29	0.177	0.883	0.8438	0.002	1.0465	90.4121
11	1	0	1	0	22.5	44.7	156.1	177.1	29	0.179	0.9247	0.7048	0.012	1.3121	99.0011
11	1	1	1	0	22.5	44.7	156.1	177.1	29	0.149	0.8861	0.8395	0.002	1.0555	88.6209
11	1	1	1	0	22.5	44.7	156.1	177.1	29	0.151	0.9114	0.9868	-0.003	0.9235	85.3934
11	1	1	1	0	22.5	44.7	156.1	177.1	29	0.146	0.9467	0.9467	0	1	86.9493
11	1	0	0	0	22.5	44.7	156.1	177.1	29	0.157	0.9146	0.6526	0.013	1.4015	105.9689
11	1	0	0	0	22.5	44.7	156.1	177.1	29	0.178	0.956	0.7451	0.011	1.2831	102.5667
11	1	0	0	0	22.5	44.7	156.1	177.1	29	0.191	0.8365	0.7054	0.008	1.186	106.3362
11	1	0	0	0	22.5	44.7	156.1	177.1	29	0.173	0.9222	0.7129	0.011	1.2937	101.9715
11	1	0	0	0	22.5	44.7	156.1	177.1	29	0.182	0.9158	0.9158	0	1	92.2362
11	1	1	0	0	22.5	44.7	156.1	177.1	29	0.139	0.9041	0.8784	0.001	1.0293	85.5029
11	1	1	0	0	22.5	44.7	156.1	177.1	29	0.14	1	1.0896	-0.003	0.9178	86.061
11	1	1	0	0	22.5	44.7	156.1	177.1	29	0.137	1.0147	0.9028	0.004	1.124	95.1077
12	1	0	1	1	18	62	180.2	197.6	NA	0.214	1.0189	0.8938	0.007	1.1399	89.7888
12	1	0	1	1	18	62	180.2	197.6	NA	0.218	0.8957	0.8319	0.004	1.0766	91.5533
12	1	0	1	1	18	62	180.2	197.6	NA	0.217	1.0093	0.8547	0.009	1.1808	95.0383
12	1	0	1	1	18	62	180.2	197.6	NA	0.217	0.839	0.7787	0.004	1.0774	99.0943
12	1	0	1	1	18	62	180.2	197.6	NA	0.212	0.9099	0.7966	0.007	1.1422	95.6947
12	1	1	1	1	18	62	180.2	197.6	NA	0.173	0.9222	1.2468	-0.013	0.7397	91.0982
12	1	1	1	1	18	62	180.2	197.6	NA	0.172	0.977	0.9545	0.001	1.0235	93.4075
12	1	1	1	1	18	62	180.2	197.6	NA	0.171	0.9	0.9	0	1	87.9603
12	1	0	0	1	18	62	180.2	197.6	NA	0.229	0.8468	0.7891	0.004	1.0731	92.2774
12	1	0	0	1	18	62	180.2	197.6	NA	0.223	0.8279	0.8739	-0.003	0.9473	91.3728
12	1	0	0	1	18	62	180.2	197.6	NA	0.207	1.0097	0.9167	0.005	1.1015	92.4012
12	1	0	0	1	18	62	180.2	197.6	NA	0.21	0.8421	0.9444	-0.006	0.8916	91.2939
12	1	0	0	1	18	62	180.2	197.6	NA	0.208	1	0.8909	0.006	1.1224	93.1815
12	1	1	0	1	18	62	180.2	197.6	NA	0.181	0.8283	0.9462	-0.006	0.8753	92.0265
12	1	1	0	1	18	62	180.2	197.6	NA	0.173	0.8211	0.9222	-0.005	0.8903	93.2715
12	1	1	0	1	18	62	180.2	197.6	NA	0.172	0.8105	0.9545	-0.007	0.8491	93.4603
13	1	0	1	0	30.6	51.8	175	177.6	28.7	0.233	0.958	0.7007	0.018	1.3671	97.6345
13	1	0	1	0	30.6	51.8	175	177.6	28.7	0.215	0.886	0.6797	0.014	1.3035	87.7075
13	1	0	1	0	30.6	51.8	175	177.6	28.7	0.22	0.8966	0.7742	0.008	1.158	94.9024
13	1	0	1	0	30.6	51.8	175	177.6	28.7	0.216	0.8783	0.728	0.01	1.2064	92.3473
13	1	0	1	0	30.6	51.8	175	177.6	28.7	0.225	0.8908	0.7176	0.012	1.2414	96.6147
13	1	1	1	0	30.6	51.8	175	177.6	28.7	0.156	0.9259	0.9259	0	1	86.4332
13	1	1	1	0	30.6	51.8	175	177.6	28.7	0.154	0.925	0.9494	-0.001	0.9743	82.0965
13	1	1	1	0	30.6	51.8	175	177.6	28.7	0.161	0.8295	0.9398	-0.005	0.8827	83.4047
13	1	0	0	0	30.6	51.8	175	177.6	28.7	0.213	0.885	0.885	0	1	88.9141
13	1	0	0	0	30.6	51.8	175	177.6	28.7	0.19	0.9192	0.8812	0.002	1.0431	89.4656
13	1	0	0	0	30.6	51.8	175	177.6	28.7	0.201	0.8785	0.9143	-0.002	0.9609	86.9798
13	1	0	0	0	30.6	51.8	175	177.6	28.7	0.207	0.9167	0.9904	-0.004	0.9256	86.3739
13	1	0	0	0	30.6	51.8	175	177.6	28.7	0.208	0.8909	0.8909	0	1	89.7675
13	1	1	0	0	30.6	51.8	175	177.6	28.7	0.165	0.8333	0.9186	-0.004	0.9072	86.6011
13	1	1	0	0	30.6	51.8	175	177.6	28.7	0.157	0.8916	0.9625	-0.003	0.9263	85.0004
13	1	1	0	0	30.6	51.8	175	177.6	28.7	0.154	0.75	0.925	-0.008	0.8108	80.7104
14	1	0	1	1	29.8	49	169.7	202.3	28.5	0.197	0.97	0.6838	0.017	1.4186	86.3621
14	1	0	1	1	29.8	49	169.7	202.3	28.5	0.219	1.0092	0.6782	0.0215	1.4881	87.257
14	1	0	1	1	29.8	49	169.7	202.3	28.5	0.213	0.9189	0.7317	0.012	1.2559	88.3479
14	1	0	1	1	29.8	49	169.7	202.3	28.5	0.221	0.9471	0.8041	0.009	1.1779	96.2523
14	1	0	1	1	29.8	49	169.7	202.3	28.5	0.216	0.9726	0.8865	0.005	1.0972	91.7697
14	1	1	1	1	29.8	49	169.7	202.3	28.5	0.1635	0.9123	0.7869	0.006	1.1594	95.0632
14	1	1	1	1	29.8	49	169.7	202.3	28.5	0.164	0.907	0.7263	0.009	1.2487	93.7504
14	1	1	1	1	29.8	49	169.7	202.3	28.5	0.1605	1.0316	0.7446	0.013	1.3856	92.6049
14	1	0	0	1	29.8	49	169.7	202.3	28.5	0.2235	1.0411	0.832	0.0125	1.2514	101.5097
14	1	0	0	1	29.8	49	169.7	202.3	28.5	0.217	0.9375	0.8788	0.0035	1.0668	99.6922
14	1	0	0	1	29.8	49	169.7	202.3	28.5	0.214	1.0381	0.7983	0.014	1.3004	99.0813
14	1	0	0	1	29.8	49	169.7	202.3	28.5	0.201	1.1613	0.7179	0.024	1.6175	113.7888
14	1	0	0	1	29.8	49	169.7	202.3	28.5	0.213	1.0481	0.8128	0.0135	1.2895	99.1609
14	1	1	0	1	29.8	49	169.7	202.3	28.5	0.1515	0.9057	0.9177	-0.0005	0.9869	91.3654
14	1	1	0	1	29.8	49	169.7	202.3	28.5	0.158	1.0256	0.8922	0.0055	1.1495	97.2752
14	1	1	0	1	29.8	49	169.7	202.3	28.5	0.154	0.878	0.913	-0.0015	0.9617	91.5073
15	1	0	1	0	19.8	59.3	174	194.1	28.2	0.2125	0.8559	0.7347	0.008	1.165	93.8424
15	1	0	1	0	19.8	59.3	174	194.1	28.2	0.217	0.8235	0.887	-0.004	0.9285	89.4813
15	1	0	1	0	19.8	59.3	174	194.1	28.2	0.213	0.7899	0.704	0.006	1.122	96.724
15	1	0	1	0	19.8	59.3	174	194.1	28.2	0.2245	0.9607	0.8631	0.006	1.1131	92.802
15	1	0	1	0	19.8	59.3	174	194.1	28.2	0.2155	0.8578	0.7103	0.01	1.2076	93.9861
15	1	1	1	0	19.8	59.3	174	194.1	28.2	0.174	0.8125	0.8413	-0.0015	0.9658	88.9579
15	1	1	1	0	19.8	59.3	174	194.1	28.2	0.1655	0.8187	0.8701	-0.0025	0.941	85.8313
15	1	1	1	0	19.8	59.3	174	194.1	28.2	0.159	0.8817	0.8706	0.0005	1.0127	85.8036
15	1	0	0	0	19.8	59.3	174	194.1	28.2	0.2045	1.0248	0.6762	0.021	1.5154	99.3931
15	1	0	0	0	19.8	59.3	174	194.1	28.2	0.224	1.0457	0.7231	0.0205	1.4461	100.1816
15	1	0	0	0	19.8	59.3	174	194.1	28.2	0.2225	1.0136	0.8619	0.009	1.1759	88.3082
15	1	0	0	0	19.8	59.3	174	194.1	28.2	0.22	1.0465	0.753	0.018	1.3898	96.3333
15	1	0	0	0	19.8	59.3	174	194.1	28.2	0.2125	1.1574	0.7276	0.0245	1.5906	92.8439
15	1	1	0	0	19.8	59.3	174	194.1	28.2	0.162	1.0769	0.8837	0.008	1.2186	92.9729
15	1	1	0	0	19.8	59.3	174	194.1	28.2	0.168	0.8564	0.8261	0.0015	1.0366	78.6607
15	1	1	0	0	19.8	59.3	174	194.1	28.2	0.158	0.8698	0.975	-0.0045	0.8921	82.2105
16	0	0	1	0	21	48.15	159	210.4	44.8	0.2305	0.9534	0.9129	0.0025	1.0444	87.2412
16	0	0	1	0	21	48.15	159	210.4	44.8	0.22	1.0465	0.8644	0.0105	1.2107	99.3225
16	0	0	1	0	21	48.15	159	210.4	44.8	0.219	1.1058	0.9211	0.01	1.2005	86.4062
16	0	0	1	0	21	48.15	159	210.4	44.8	0.2355	0.9544	0.9463	0.0005	1.0085	92.6841
16	0	0	1	0	21	48.15	159	210.4	44.8	0.2235	1.0505	0.7668	0.0175	1.3699	108.5183
16	0	0	0	0	21	48.15	159	210.4	44.8	0.2145	1.0141	0.9412	0.004	1.0775	91.821
16	0	0	0	0	21	48.15	159	210.4	44.8	0.2135	1.0047	0.9769	0.0015	1.0285	92.3142
16	0	0	0	0	21	48.15	159	210.4	44.8	0.202	1.172	0.8879	0.014	1.3201	103.1874
16	0	0	0	0	21	48.15	159	210.4	44.8	0.2105	1.0144	0.9312	0.0045	1.0893	90.0023
16	0	0	0	0	21	48.15	159	210.4	44.8	0.2145	0.9953	0.8025	0.0115	1.2403	103.6355
17	0	0	1	0	36	71.3	172.6	205.6	45	0.2535	1.095	0.7543	0.0235	1.4517	96.6603
17	0	0	1	0	36	71.3	172.6	205.6	45	0.25	1.1739	0.8315	0.0215	1.4118	97.4673
17	0	0	1	0	36	71.3	172.6	205.6	45	0.254	1.1167	0.7338	0.0265	1.5218	97.7673
17	0	0	1	0	36	71.3	172.6	205.6	45	0.2625	1.1341	0.7617	0.026	1.4889	93.0125
17	0	0	1	0	36	71.3	172.6	205.6	45	0.257	1.1417	0.7191	0.0295	1.5877	97.9906
17	0	0	0	0	36	71.3	172.6	205.6	45	0.2245	1.0045	0.7888	0.0135	1.2733	89.9365
17	0	0	0	0	36	71.3	172.6	205.6	45	0.2325	0.9215	0.6607	0.019	1.3947	107.6626
17	0	0	0	0	36	71.3	172.6	205.6	45	0.2375	0.9628	0.7148	0.0175	1.347	99.1264
17	0	0	0	0	36	71.3	172.6	205.6	45	0.24	1.0253	0.7778	0.0165	1.3183	95.3034
17	0	0	0	0	36	71.3	172.6	205.6	45	0.23	0.9492	0.7424	0.014	1.2785	93.8514
18	0	0	1	0	41	76.85	178	210.9	33.9	0.236	1.0522	0.7226	0.022	1.456	84.0927
18	0	0	1	0	41	76.85	178	210.9	33.9	0.215	1.0283	0.7769	0.015	1.3237	100.374
18	0	0	1	0	41	76.85	178	210.9	33.9	0.234	1.0437	0.7594	0.0185	1.3743	99.2444
18	0	0	1	0	41	76.85	178	210.9	33.9	0.223	1.2079	0.7698	0.025	1.5691	101.5392
18	0	0	1	0	41	76.85	178	210.9	33.9	0.227	1.1619	0.7597	0.024	1.5294	85.2162
18	0	0	0	0	41	76.85	178	210.9	33.9	0.241	1.0866	0.8828	0.0125	1.2308	106.1853
18	0	0	0	0	41	76.85	178	210.9	33.9	0.2155	0.9502	0.7103	0.0155	1.3377	85.1079
18	0	0	0	0	41	76.85	178	210.9	33.9	0.2375	0.9547	0.813	0.0095	1.1744	80.5063
18	0	0	0	0	41	76.85	178	210.9	33.9	0.2165	1.0718	0.7746	0.0175	1.3837	99.6017
18	0	0	0	0	41	76.85	178	210.9	33.9	0.2205	1.1618	0.75	0.024	1.549	102.9703
19	0	0	1	0	36	50.6	160.1	212.4	46	0.2365	1.0388	0.8123	0.0145	1.2789	91.83
19	0	0	1	0	36	50.6	160.1	212.4	46	0.2515	1.1496	0.9198	0.014	1.2497	102.1048
19	0	0	1	0	36	50.6	160.1	212.4	46	0.248	0.992	0.9004	0.006	1.1017	98.8114
19	0	0	1	0	36	50.6	160.1	212.4	46	0.2495	1.2785	0.9341	0.0195	1.3687	99.5651
19	0	0	1	0	36	50.6	160.1	212.4	46	0.258	1.1235	0.9398	0.0115	1.1954	94.782
19	0	0	0	0	36	50.6	160.1	212.4	46	0.243	1.1039	1.0681	0.002	1.0335	87.0074
19	0	0	0	0	36	50.6	160.1	212.4	46	0.2345	1.0938	1.057	0.002	1.0348	85.9303
19	0	0	0	0	36	50.6	160.1	212.4	46	0.2395	0.9876	1.0297	-0.0025	0.9591	88.3173
19	0	0	0	0	36	50.6	160.1	212.4	46	0.237	1.017	0.9036	0.007	1.1255	94.5973
19	0	0	0	0	36	50.6	160.1	212.4	46	0.2505	1.141	0.996	0.0085	1.1456	91.8585
20	0	0	1	0	22	80.85	181.5	227.4	42	0.2435	0.9959	0.8447	0.01	1.179	97.7476
20	0	0	1	0	22	80.85	181.5	227.4	42	0.23	0.9658	0.9409	0.0015	1.0264	87.0458
20	0	0	1	0	22	80.85	181.5	227.4	42	0.2365	1.0214	0.8622	0.01	1.1846	95.1055
20	0	0	1	0	22	80.85	181.5	227.4	42	0.241	0.9754	1.114	-0.008	0.8756	91.7959
20	0	0	1	0	22	80.85	181.5	227.4	42	0.2365	0.9385	0.9228	0.001	1.0171	89.7349
20	0	0	0	0	22	80.85	181.5	227.4	42	0.2295	0.9286	0.97	-0.0025	0.9573	92.5649
20	0	0	0	0	22	80.85	181.5	227.4	42	0.2365	0.9708	0.9708	0	1	88.6759
20	0	0	0	0	22	80.85	181.5	227.4	42	0.2245	0.9693	0.8708	0.006	1.1131	90.1561
20	0	0	0	0	22	80.85	181.5	227.4	42	0.224	0.9227	0.9736	-0.003	0.9478	89.6131
20	0	0	0	0	22	80.85	181.5	227.4	42	0.2335	1.0043	0.9298	0.0045	1.0802	89.1349
21	0	0	1	1	24	60.55	176.9	242.7	40	0.2485	0.9115	0.988	-0.005	0.9226	88.1254
21	0	0	1	1	24	60.55	176.9	242.7	40	0.2675	0.8772	0.9107	-0.0025	0.9632	86.3199
21	0	0	1	1	24	60.55	176.9	242.7	40	0.2435	0.9402	0.8876	0.0035	1.0593	82.481
21	0	0	1	1	24	60.55	176.9	242.7	40	0.2595	0.9734	0.9151	0.004	1.0637	88.1447
21	0	0	1	1	24	60.55	176.9	242.7	40	0.24	0.875	0.9753	-0.0065	0.8972	87.7429
21	0	0	0	1	24	60.55	176.9	242.7	40	0.22	0.841	0.9383	-0.006	0.8963	85.8634
21	0	0	0	1	24	60.55	176.9	242.7	40	0.239	0.9431	1.115	-0.01	0.8458	94.1562
21	0	0	0	1	24	60.55	176.9	242.7	40	0.246	0.8566	0.9294	-0.005	0.9217	91.5309
21	0	0	0	1	24	60.55	176.9	242.7	40	0.2485	0.8755	0.9414	-0.0045	0.93	92.9643
21	0	0	0	1	24	60.55	176.9	242.7	40	0.245	0.9216	0.9291	-0.0005	0.9919	92.3018
22	0	0	1	0	36	77.7	186.3	205.4	47	0.259	0.9401	0.7039	0.0185	1.3354	89.1603
22	0	0	1	0	36	77.7	186.3	205.4	47	0.251	0.8943	0.7431	0.0115	1.2036	85.4105
22	0	0	1	0	36	77.7	186.3	205.4	47	0.2405	0.9959	0.7948	0.0135	1.253	84.5144
22	0	0	1	0	36	77.7	186.3	205.4	47	0.256	0.8686	0.7716	0.0075	1.1257	86.7327
22	0	0	1	0	36	77.7	186.3	205.4	47	0.2465	0.9183	0.7798	0.01	1.1776	86.8332
22	0	0	0	0	36	77.7	186.3	205.4	47	0.2465	0.8674	0.7359	0.01	1.1787	85.3273
22	0	0	0	0	36	77.7	186.3	205.4	47	0.2505	0.9269	0.7957	0.0095	1.1649	90.2374
22	0	0	0	0	36	77.7	186.3	205.4	47	0.255	0.8819	0.8149	0.005	1.0822	87.1876
22	0	0	0	0	36	77.7	186.3	205.4	47	0.2575	0.9434	0.7698	0.013	1.2256	86.4052
22	0	0	0	0	36	77.7	186.3	205.4	47	0.2515	0.8981	0.7964	0.0075	1.1277	86.7081
23	0	0	1	1	28	71.7	177.7	216.9	46.5	0.2475	0.8066	0.6837	0.01	1.1798	96.9908
23	0	0	1	1	28	71.7	177.7	216.9	46.5	0.2375	0.8924	0.6904	0.015	1.2926	98.4476
23	0	0	1	1	28	71.7	177.7	216.9	46.5	0.2375	0.8411	0.6844	0.012	1.2289	100.1232
23	0	0	1	1	28	71.7	177.7	216.9	46.5	0.243	0.8621	0.6475	0.017	1.3315	101.9224
23	0	0	1	1	28	71.7	177.7	216.9	46.5	0.248	0.8303	0.6871	0.0115	1.2084	103.0284
23	0	0	0	1	28	71.7	177.7	216.9	46.5	0.238	0.904	0.7184	0.0135	1.2583	98.7174
23	0	0	0	1	28	71.7	177.7	216.9	46.5	0.2485	0.8897	0.75	0.0105	1.1863	99.2949
23	0	0	0	1	28	71.7	177.7	216.9	46.5	0.242	0.9055	0.7926	0.008	1.1425	100.1748
23	0	0	0	1	28	71.7	177.7	216.9	46.5	0.2415	0.932	0.6771	0.019	1.3765	103.4927
23	0	0	0	1	28	71.7	177.7	216.9	46.5	0.2485	0.8969	0.7624	0.01	1.1765	96.9692
24	0	0	1	0	24	60.55	176.9	225.4	40	0.303	1.172	0.8364	0.0255	1.4014	98.2255
24	0	0	1	0	24	60.55	176.9	225.4	40	0.2925	0.9898	0.6572	0.0295	1.506	80.1626
24	0	0	1	0	24	60.55	176.9	225.4	40	0.281	1.1049	0.8188	0.021	1.3494	82.8729
24	0	0	1	0	24	60.55	176.9	225.4	40	0.295	1.0702	0.9281	0.0105	1.1531	92.717
24	0	0	1	0	24	60.55	176.9	225.4	40	0.2825	1.1731	0.7712	0.0295	1.5212	79.1293
24	0	0	0	0	24	60.55	176.9	225.4	40	0.272	1.176	0.5499	0.0505	2.1387	90.1897
24	0	0	0	0	24	60.55	176.9	225.4	40	0.253	1.3645	0.6429	0.047	2.1225	109.2822
24	0	0	0	0	24	60.55	176.9	225.4	40	0.272	1.355	0.7548	0.0395	1.7951	105.0178
24	0	0	0	0	24	60.55	176.9	225.4	40	0.2815	1.243	0.5859	0.052	2.1215	98.1965
24	0	0	0	0	24	60.55	176.9	225.4	40	0.27	1.3377	0.6119	0.052	2.1859	93.5874
25	0	0	1	0	36	77.7	186.3	201.2	43	0.2525	1.1308	0.7972	0.022	1.4186	95.4881
25	0	0	1	0	36	77.7	186.3	201.2	43	0.2535	1.1037	0.8107	0.0195	1.3614	91.109
25	0	0	1	0	36	77.7	186.3	201.2	43	0.243	1.0681	0.7934	0.018	1.3463	95.1927
25	0	0	1	0	36	77.7	186.3	201.2	43	0.243	1.0681	0.7419	0.022	1.4396	94.4545
25	0	0	1	0	36	77.7	186.3	201.2	43	0.238	1.0786	0.619	0.0325	1.7424	88.4776
25	0	0	0	0	36	77.7	186.3	201.2	43	0.2435	1.1266	0.8104	0.02	1.3902	91.7297
25	0	0	0	0	36	77.7	186.3	201.2	43	0.2395	1.1009	0.7546	0.0225	1.4589	89.7507
25	0	0	0	0	36	77.7	186.3	201.2	43	0.2405	1.0913	0.8429	0.0155	1.2947	91.8371
25	0	0	0	0	36	77.7	186.3	201.2	43	0.236	1.1455	0.7612	0.024	1.5048	95.744
25	0	0	0	0	36	77.7	186.3	201.2	43	0.246	1.0415	0.8358	0.0135	1.2461	94.4275
26	0	0	1	0	28	71.7	177.7	247.2	46.8	0.2225	1.119	0.8163	0.0175	1.3708	91.2387
26	0	0	1	0	28	71.7	177.7	247.2	46.8	0.2305	1.086	0.7529	0.021	1.4425	100.3561
26	0	0	1	0	28	71.7	177.7	247.2	46.8	0.2215	1.1095	0.7935	0.0185	1.3982	91.6975
26	0	0	1	0	28	71.7	177.7	247.2	46.8	0.234	1.0348	0.814	0.014	1.2713	97.9445
26	0	0	1	0	28	71.7	177.7	247.2	46.8	0.231	1.0533	0.7838	0.017	1.3439	95.8668
26	0	0	0	0	28	71.7	177.7	247.2	46.8	0.2215	1.0995	1.0228	0.004	1.075	88.6232
26	0	0	0	0	28	71.7	177.7	247.2	46.8	0.225	1.0548	0.7928	0.016	1.3304	104.3431
26	0	0	0	0	28	71.7	177.7	247.2	46.8	0.211	0.9906	0.8034	0.011	1.2329	87.4259
26	0	0	0	0	28	71.7	177.7	247.2	46.8	0.223	1.009	0.843	0.01	1.197	97.6309
26	0	0	0	0	28	71.7	177.7	247.2	46.8	0.208	1	0.7854	0.0125	1.2732	102.8134
27	0	0	1	0	28	89.35	188.2	190.1	44	0.263	1.1646	0.7303	0.0305	1.5948	96.1159
27	0	0	1	0	28	89.35	188.2	190.1	44	0.26	1.1757	0.7931	0.0255	1.4824	96.8468
27	0	0	1	0	28	89.35	188.2	190.1	44	0.248	1.0081	0.7465	0.0185	1.3505	103.2262
27	0	0	1	0	28	89.35	188.2	190.1	44	0.257	1.178	0.7909	0.0255	1.4893	98.3392
27	0	0	1	0	28	89.35	188.2	190.1	44	0.2585	1.2189	0.7407	0.032	1.6455	94.2125
27	0	0	0	0	28	89.35	188.2	190.1	44	0.2455	1.1073	0.8459	0.0165	1.3091	96.2229
27	0	0	0	0	28	89.35	188.2	190.1	44	0.2425	1.0041	0.7701	0.016	1.3039	92.6225
27	0	0	0	0	28	89.35	188.2	190.1	44	0.253	1.0909	0.8267	0.0175	1.3196	93.7432
27	0	0	0	0	28	89.35	188.2	190.1	44	0.2535	1.1667	0.7423	0.0285	1.5718	102.99
27	0	0	0	0	28	89.35	188.2	190.1	44	0.2335	1.0393	0.9218	0.007	1.1275	94.6685
28	0	0	1	1	28	74	179.6	193.9	29.4	0.228	0.8537	0.7606	0.0065	1.1223	88.732
28	0	0	1	1	28	74	179.6	193.9	29.4	0.2425	0.8233	0.7384	0.0065	1.1151	78.6325
28	0	0	1	1	28	74	179.6	193.9	29.4	0.2455	0.9879	0.699	0.021	1.4133	97.5412
28	0	0	1	1	28	74	179.6	193.9	29.4	0.2415	0.9795	0.8022	0.012	1.221	81.0122
28	0	0	1	1	28	74	179.6	193.9	29.4	0.2385	0.9234	0.7799	0.01	1.1841	77.3864
28	0	0	0	1	28	74	179.6	193.9	29.4	0.2355	0.9303	0.7707	0.011	1.2072	86.884
28	0	0	0	1	28	74	179.6	193.9	29.4	0.2275	0.9612	0.8802	0.005	1.0921	87.4086
28	0	0	0	1	28	74	179.6	193.9	29.4	0.2245	0.9607	0.8402	0.0075	1.1435	90.4965
28	0	0	0	1	28	74	179.6	193.9	29.4	0.2445	1.0809	0.7717	0.0205	1.4005	93.2056
28	0	0	0	1	28	74	179.6	193.9	29.4	0.2275	0.9444	0.8421	0.0065	1.1215	90.447
29	0	0	1	0	24	85.85	183.4	213.2	40	0.246	0.9524	0.7571	0.014	1.2579	94.7383
29	0	0	1	0	24	85.85	183.4	213.2	40	0.256	0.9248	0.7067	0.017	1.3087	99.7921
29	0	0	1	0	24	85.85	183.4	213.2	40	0.2645	1.0346	0.7633	0.02	1.3554	89.6427
29	0	0	1	0	24	85.85	183.4	213.2	40	0.266	0.9206	0.7674	0.012	1.1995	102.2931
29	0	0	1	0	24	85.85	183.4	213.2	40	0.2695	0.9816	0.7614	0.017	1.2892	88.519
29	0	0	0	0	24	85.85	183.4	213.2	40	0.2275	1.0222	0.7704	0.016	1.3268	103.886
29	0	0	0	0	24	85.85	183.4	213.2	40	0.2395	1.0826	0.8352	0.0155	1.2962	101.911
29	0	0	0	0	24	85.85	183.4	213.2	40	0.2445	0.9718	0.6979	0.02	1.3924	91.4708
29	0	0	0	0	24	85.85	183.4	213.2	40	0.242	1.1607	0.7163	0.029	1.6204	96.1852
29	0	0	0	0	24	85.85	183.4	213.2	40	0.237	1.0881	0.705	0.0255	1.5433	97.2919
30	0	0	1	0	28	87.9	172.3	232.2	55	0.2845	1.0616	0.6211	0.0375	1.7093	89.2733
30	0	0	1	0	28	87.9	172.3	232.2	55	0.283	1.0142	0.6358	0.0325	1.5951	97.4412
30	0	0	1	0	28	87.9	172.3	232.2	55	0.285	0.9322	0.6332	0.027	1.4721	87.4722
30	0	0	1	0	28	87.9	172.3	232.2	55	0.282	1.0071	0.6588	0.0295	1.5287	80.386
30	0	0	1	0	28	87.9	172.3	232.2	55	0.29	0.9398	0.5804	0.034	1.6193	102.6186
30	0	0	0	0	28	87.9	172.3	232.2	55	0.2845	0.9553	0.6785	0.024	1.4081	93.8378
30	0	0	0	0	28	87.9	172.3	232.2	55	0.281	1.0511	0.5611	0.043	1.8732	113.0136
30	0	0	0	0	28	87.9	172.3	232.2	55	0.281	1.0662	0.6149	0.038	1.7338	114.5507
30	0	0	0	0	28	87.9	172.3	232.2	55	0.292	0.9932	0.6177	0.034	1.6078	81.1824
30	0	0	0	0	28	87.9	172.3	232.2	55	0.267	1.0151	0.6084	0.0335	1.6684	103.7093
31	0	0	1	0	23	82.95	186.9	222.3	41	0.2645	1.2321	0.8055	0.028	1.5296	101.3449
31	0	0	1	0	23	82.95	186.9	222.3	41	0.259	1.0078	0.7209	0.0215	1.3978	90.935
31	0	0	1	0	23	82.95	186.9	222.3	41	0.2485	1.0708	0.996	0.0045	1.0752	96.2578
31	0	0	1	0	23	82.95	186.9	222.3	41	0.2545	0.9208	0.9427	-0.0015	0.9767	103.8341
31	0	0	1	0	23	82.95	186.9	222.3	41	0.2545	1.0279	0.7797	0.0175	1.3183	89.7044
31	0	0	0	0	23	82.95	186.9	222.3	41	0.232	1.0262	0.7444	0.0185	1.3786	91.2565
31	0	0	0	0	23	82.95	186.9	222.3	41	0.239	0.8175	0.5987	0.018	1.3655	68.4447
31	0	0	0	0	23	82.95	186.9	222.3	41	0.2305	1.058	0.8221	0.0145	1.2869	93.0608
31	0	0	0	0	23	82.95	186.9	222.3	41	0.2715	0.7745	0.6257	0.014	1.2377	62.9261
31	0	0	0	0	23	82.95	186.9	222.3	41	0.2695	0.9963	0.5853	0.035	1.7022	75.1331
32	0	0	1	0	28	66.25	179	198.1	46	0.238	0.9194	0.8594	0.004	1.0698	90.9554
32	0	0	1	0	28	66.25	179	198.1	46	0.237	0.9426	0.782	0.011	1.2055	87.6658
32	0	0	1	0	28	66.25	179	198.1	46	0.2385	1.1106	0.7732	0.0215	1.4363	94.474
32	0	0	1	0	28	66.25	179	198.1	46	0.246	0.9919	0.7891	0.014	1.257	98.3241
32	0	0	1	0	28	66.25	179	198.1	46	0.2495	0.9492	0.7148	0.0175	1.328	98.7012
32	0	0	0	0	28	66.25	179	198.1	46	0.2255	1.1075	0.8484	0.015	1.3054	101.6185
32	0	0	0	0	28	66.25	179	198.1	46	0.2245	0.8032	0.8178	-0.001	0.9821	91.2338
32	0	0	0	0	28	66.25	179	198.1	46	0.2135	0.8485	0.7429	0.007	1.1422	89.7621
32	0	0	0	0	28	66.25	179	198.1	46	0.219	0.8481	0.8879	-0.0025	0.9551	91.7201
32	0	0	0	0	28	66.25	179	198.1	46	0.224	1.055	0.8361	0.013	1.2619	99.1456
33	0	0	1	0	37	75.85	167.4	216.6	45	0.2545	1.213	0.8782	0.0205	1.3812	103.2019
33	0	0	1	0	37	75.85	167.4	216.6	45	0.2245	1.201	0.978	0.0115	1.228	98.539
33	0	0	1	0	37	75.85	167.4	216.6	45	0.249	1.1558	0.8309	0.0205	1.3911	93.5639
33	0	0	1	0	37	75.85	167.4	216.6	45	0.253	1.1717	0.9689	0.012	1.2093	89.6125
33	0	0	1	0	37	75.85	167.4	216.6	45	0.259	1.2043	0.8633	0.0215	1.3949	90.8012
33	0	0	0	0	37	75.85	167.4	216.6	45	0.2425	0.9877	0.9877	0	1	89.6752
33	0	0	0	0	37	75.85	167.4	216.6	45	0.2605	1.0116	1.0116	0	1	93.2588
33	0	0	0	0	37	75.85	167.4	216.6	45	0.2425	0.9715	0.9556	0.001	1.0166	87.0168
33	0	0	0	0	37	75.85	167.4	216.6	45	0.2495	1.004	0.9266	0.005	1.0835	90.6466
33	0	0	0	0	37	75.85	167.4	216.6	45	0.2445	0.9959	0.9718	0.0015	1.0248	90.2965
34	0	0	1	0	24	74.6	176.8	228.4	38	0.235	1.0172	0.6434	0.0265	1.581	96.687
34	0	0	1	0	24	74.6	176.8	228.4	38	0.241	0.9357	0.612	0.025	1.5289	107.0262
34	0	0	1	0	24	74.6	176.8	228.4	38	0.2565	0.9358	0.6183	0.026	1.5136	98.2882
34	0	0	1	0	24	74.6	176.8	228.4	38	0.2505	1.0366	0.6214	0.0315	1.6683	99.3943
34	0	0	1	0	24	74.6	176.8	228.4	38	0.244	0.9062	0.6431	0.0205	1.4092	105.4695
34	0	0	0	0	24	74.6	176.8	228.4	38	0.244	0.9918	0.5202	0.038	1.9065	99.7042
34	0	0	0	0	24	74.6	176.8	228.4	38	0.2485	0.996	0.5483	0.036	1.8165	94.9808
34	0	0	0	0	24	74.6	176.8	228.4	38	0.231	0.8857	0.5661	0.025	1.5646	85.3684
34	0	0	0	0	24	74.6	176.8	228.4	38	0.2375	0.8555	0.6844	0.013	1.25	93.0914
34	0	0	0	0	24	74.6	176.8	228.4	38	0.2295	0.9449	0.6937	0.0175	1.3621	96.5839
35	0	0	1	0	27	74.9	182.3	235.1	40.1	0.268	0.9852	0.6096	0.0315	1.6161	94.5931
35	0	0	1	0	27	74.9	182.3	235.1	40.1	0.2545	0.9577	0.658	0.0235	1.4555	96.2532
35	0	0	1	0	27	74.9	182.3	235.1	40.1	0.2415	0.932	0.7312	0.0145	1.2746	94.6328
35	0	0	1	0	27	74.9	182.3	235.1	40.1	0.2415	0.9959	0.6598	0.0245	1.5094	88.8483
35	0	0	1	0	27	74.9	182.3	235.1	40.1	0.261	0.9478	0.7059	0.019	1.3427	93.1137
35	0	0	0	0	27	74.9	182.3	235.1	40.1	0.221	0.8809	0.747	0.009	1.1791	88.2645
35	0	0	0	0	27	74.9	182.3	235.1	40.1	0.243	0.9918	0.8	0.013	1.2398	88.7459
35	0	0	0	0	27	74.9	182.3	235.1	40.1	0.245	0.9216	0.7133	0.0155	1.292	88.241
35	0	0	0	0	27	74.9	182.3	235.1	40.1	0.24	1.0426	0.6609	0.027	1.5775	91.2721
35	0	0	0	0	27	74.9	182.3	235.1	40.1	0.245	0.9444	0.6838	0.0195	1.3811	90.6446
36	0	0	1	1	27	65.15	170	249.5	45	0.257	0.6581	0.6797	-0.002	0.9681	82.2439
36	0	0	1	1	27	65.15	170	249.5	45	0.2565	0.71	0.5981	0.0105	1.187	84.1074
36	0	0	1	1	27	65.15	170	249.5	45	0.25	0.6722	0.6234	0.0045	1.0784	82.8283
36	0	0	1	1	27	65.15	170	249.5	45	0.255	0.8819	0.5692	0.027	1.5493	64.2092
36	0	0	1	1	27	65.15	170	249.5	45	0.2555	0.8926	0.6591	0.019	1.3543	79.533
36	0	0	0	1	27	65.15	170	249.5	45	0.239	0.8175	0.9752	-0.0105	0.8383	86.5734
36	0	0	0	1	27	65.15	170	249.5	45	0.232	0.9414	0.8486	0.006	1.1094	90.3926
36	0	0	0	1	27	65.15	170	249.5	45	0.231	0.9744	0.917	0.0035	1.0625	87.8938
36	0	0	0	1	27	65.15	170	249.5	45	0.235	0.8651	0.9665	-0.0065	0.895	82.7656
36	0	0	0	1	27	65.15	170	249.5	45	0.246	0.8923	0.8996	-0.0005	0.9919	80.5672
37	0	0	1	1	31	70.15	159.2	203.4	50	0.224	1.1033	0.9145	0.0105	1.2064	82.8027
37	0	0	1	1	31	70.15	159.2	203.4	50	0.223	1.1442	0.7769	0.0215	1.4728	81.0871
37	0	0	1	1	31	70.15	159.2	203.4	50	0.2325	1.2038	0.7286	0.029	1.6521	86.9763
37	0	0	1	1	31	70.15	159.2	203.4	50	0.216	1.1818	0.7561	0.024	1.563	83.4623
37	0	0	1	1	31	70.15	159.2	203.4	50	0.231	1.1193	0.917	0.0115	1.2206	83.535
37	0	0	0	1	31	70.15	159.2	203.4	50	0.2055	1.0049	0.843	0.009	1.192	86.2105
37	0	0	0	1	31	70.15	159.2	203.4	50	0.207	1.0294	0.725	0.018	1.4199	82.0136
37	0	0	0	1	31	70.15	159.2	203.4	50	0.2215	1.0228	0.8156	0.0125	1.2541	81.9112
37	0	0	0	1	31	70.15	159.2	203.4	50	0.2085	1.0145	0.7745	0.014	1.3099	89.8202
37	0	0	0	1	31	70.15	159.2	203.4	50	0.2235	0.9779	0.8782	0.006	1.1136	82.0256
38	0	0	1	1	24	74.95	177.6	228.9	43	0.212	0.8435	0.7306	0.0075	1.1545	92.6504
38	0	0	1	1	24	74.95	177.6	228.9	43	0.2195	0.8841	0.7702	0.0075	1.148	94.9224
38	0	0	1	1	24	74.95	177.6	228.9	43	0.2265	0.9359	0.7905	0.0095	1.1839	87.2528
38	0	0	1	1	24	74.95	177.6	228.9	43	0.2155	0.8987	0.7884	0.007	1.1399	84.3834
38	0	0	1	1	24	74.95	177.6	228.9	43	0.218	0.8712	0.6029	0.0195	1.445	116.9778
38	0	0	0	1	24	74.95	177.6	228.9	43	0.214	0.7541	0.9193	-0.0105	0.8203	90.763
38	0	0	0	1	24	74.95	177.6	228.9	43	0.2365	0.9073	0.7849	0.0085	1.1559	93.4179
38	0	0	0	1	24	74.95	177.6	228.9	43	0.2365	0.8405	0.8549	-0.001	0.9831	92.072
38	0	0	0	1	24	74.95	177.6	228.9	43	0.2175	0.754	0.7975	-0.003	0.9455	96.1876
38	0	0	0	1	24	74.95	177.6	228.9	43	0.205	0.8981	0.8304	0.004	1.0816	99.2949
39	0	0	1	0	30	67.6	174.4	215.5	50	0.224	1.1033	0.8589	0.014	1.2845	95.0259
39	0	0	1	0	30	67.6	174.4	215.5	50	0.2505	1.1688	0.8835	0.0175	1.323	88.7181
39	0	0	1	0	30	67.6	174.4	215.5	50	0.2455	1.242	0.8321	0.0245	1.4926	86.2919
39	0	0	1	0	30	67.6	174.4	215.5	50	0.254	1.065	0.969	0.006	1.0991	88.7104
39	0	0	1	0	30	67.6	174.4	215.5	50	0.25	1.0576	1	0.0035	1.0576	88.516
39	0	0	0	0	30	67.6	174.4	215.5	50	0.236	1.0522	0.8154	0.015	1.2904	90.3669
39	0	0	0	0	30	67.6	174.4	215.5	50	0.239	1.0965	0.8599	0.0145	1.2751	90.9751
39	0	0	0	0	30	67.6	174.4	215.5	50	0.244	1.0504	0.8697	0.0115	1.2078	87.1273
39	0	0	0	0	30	67.6	174.4	215.5	50	0.2305	1.0766	0.8221	0.0155	1.3095	85.0426
39	0	0	0	0	30	67.6	174.4	215.5	50	0.237	1.1067	0.8023	0.019	1.3794	84.4727
40	0	0	1	0	23	54.5	159.2	233.4	47.5	0.2155	1.0922	0.968	0.0065	1.1283	95.7322
40	0	0	1	0	23	54.5	159.2	233.4	47.5	0.2295	1.1651	0.9449	0.012	1.233	92.578
40	0	0	1	0	23	54.5	159.2	233.4	47.5	0.2295	1.1449	0.97	0.0095	1.1803	92.5705
40	0	0	1	0	23	54.5	159.2	233.4	47.5	0.22	1.1154	0.9556	0.0085	1.1673	94.2036
40	0	0	1	0	23	54.5	159.2	233.4	47.5	0.2225	1.1394	0.9604	0.0095	1.1865	88.8535
40	0	0	0	0	23	54.5	159.2	233.4	47.5	0.2155	1.0235	0.8904	0.0075	1.1495	90.2631
40	0	0	0	0	23	54.5	159.2	233.4	47.5	0.219	1.1058	0.9043	0.011	1.2227	92.8653
40	0	0	0	0	23	54.5	159.2	233.4	47.5	0.217	0.955	0.9908	-0.002	0.9638	95.2935
40	0	0	0	0	23	54.5	159.2	233.4	47.5	0.2135	0.9953	0.9063	0.005	1.0983	86.324
40	0	0	0	0	23	54.5	159.2	233.4	47.5	0.2175	0.9773	0.867	0.0065	1.1273	90.7395
41	0	0	1	0	28	88.55	182.8	225.2	45	0.265	1.0543	0.6208	0.0345	1.6982	98.7833
41	0	0	1	0	28	88.55	182.8	225.2	45	0.2945	0.9248	0.6545	0.025	1.4131	105.1904
41	0	0	1	0	28	88.55	182.8	225.2	45	0.299	0.9801	0.6989	0.025	1.4025	80.6022
41	0	0	1	0	28	88.55	182.8	225.2	45	0.3105	1.2179	0.6784	0.045	1.7952	73.3101
41	0	0	1	0	28	88.55	182.8	225.2	45	0.2925	1.0172	0.625	0.035	1.6276	71.8408
41	0	0	0	0	28	88.55	182.8	225.2	45	0.26	0.8978	0.7162	0.0145	1.2536	87.6723
41	0	0	0	0	28	88.55	182.8	225.2	45	0.2625	0.8953	0.5861	0.027	1.5276	91.1098
41	0	0	0	0	28	88.55	182.8	225.2	45	0.2505	0.8352	0.6319	0.017	1.3216	89.9153
41	0	0	0	0	28	88.55	182.8	225.2	45	0.2715	0.9324	0.8221	0.0085	1.1341	88.2672
41	0	0	0	0	28	88.55	182.8	225.2	45	0.272	0.971	0.5906	0.033	1.644	98.2361
