# Supplementary material for: Assessing spring-mass similarity in elite and recreational runners
Source: Front Physiol. 2023 Sep 1;14:1224459. doi: 10.3389/fphys.2023.1224459 (PMC10502723; doi:10.3389/fphys.2023.1224459)
Supplement: Supplementary file 1 [file DataSheet1.ZIP › Data/Data_SM_Fit.csv]

Subject	Group	Shoe	Footstrike	Speed	SM.Fit
1	1	0	1	0	108.348658
1	1	0	1	1	158.058473
1	1	1	1	0	69.90147245
1	1	1	1	1	124.6659683
2	1	0	1	0	75.26426567
2	1	0	1	1	82.93687286
2	1	1	1	0	79.32491027
2	1	1	1	1	50.33913632
3	1	0	1	0	58.04896038
3	1	0	1	1	100.4871835
3	1	1	1	0	38.49903208
3	1	1	1	1	40.024807
4	1	0	0	0	98.52773941
4	1	0	0	1	135.1006294
4	1	1	0	0	97.3318215
4	1	1	0	1	165.6155834
5	1	0	1	0	70.76759585
5	1	0	1	1	53.64638527
5	1	1	1	0	51.95469556
5	1	1	1	1	68.15709057
6	1	0	1	0	63.25271645
6	1	0	1	1	51.40351686
6	1	1	1	0	163.0241793
6	1	1	1	1	184.9606276
7	1	0	0	0	97.06319997
7	1	0	0	1	92.88481585
7	1	1	0	0	107.0084813
7	1	1	0	1	110.5698802
8	1	0	0	0	156.6436703
8	1	0	0	1	156.3124047
8	1	1	0	0	146.9596783
8	1	1	0	1	188.4995571
9	1	0	0	0	83.60392189
9	1	0	0	1	94.20059347
9	1	1	0	0	97.49656365
9	1	1	0	1	103.8443604
10	1	0	1	0	106.061074
10	1	0	1	1	128.910764
10	1	1	1	0	155.3077739
10	1	1	1	1	178.0914873
11	1	0	0	0	118.9709586
11	1	0	0	1	163.2355738
11	1	1	0	0	119.8309008
11	1	1	0	1	174.1660676
12	1	0	1	0	84.06226537
12	1	0	1	1	120.8046179
12	1	1	1	0	66.95468366
12	1	1	1	1	48.75064295
13	1	0	0	0	117.1834824
13	1	0	0	1	111.1750108
13	1	1	0	0	59.65658308
13	1	1	0	1	90.05869252
14	1	0	1	0	119.0287004
14	1	0	1	1	134.3523387
14	1	1	1	0	41.26438734
14	1	1	1	1	65.16521287
15	1	0	0	0	149.2930585
15	1	0	0	1	215.9315792
15	1	1	0	0	219.8474228
15	1	1	0	1	207.0101067
16	0	0	0	0	105.2028133
16	0	1	0	0	153.2186153
17	0	0	0	0	99.45651567
17	0	1	0	0	94.51436713
18	0	0	0	0	108.6233761
18	0	1	0	0	152.8076215
19	0	0	0	0	73.89657243
19	0	1	0	0	69.78978673
20	0	0	0	0	172.1796776
20	0	1	0	0	275.988254
21	0	0	1	0	109.4236177
21	0	1	1	0	53.74788846
22	0	0	0	0	171.5817249
22	0	1	0	0	148.2121282
23	0	0	1	0	93.11220219
23	0	1	1	0	68.46422662
24	0	0	0	0	125.1057186
24	0	1	0	0	171.1562325
25	0	0	0	0	129.7141013
25	0	1	0	0	195.5013753
26	0	0	0	0	103.7661893
26	0	1	0	0	154.4929004
27	0	0	0	0	152.1315118
27	0	1	0	0	193.3238419
28	0	0	1	0	116.1567042
28	0	1	1	0	163.2567204
29	0	0	0	0	193.0789255
29	0	1	0	0	239.7235798
30	0	0	0	0	146.4015908
30	0	1	0	0	204.9171098
31	0	0	0	0	144.109823
31	0	1	0	0	236.4604728
32	0	0	0	0	122.9479199
32	0	1	0	0	148.1648597
33	0	0	0	0	168.0787218
33	0	1	0	0	68.82351203
34	0	0	0	0	192.3601175
34	0	1	0	0	282.7899286
35	0	0	0	0	211.25821
35	0	1	0	0	199.0849234
36	0	0	1	0	150.3430245
36	0	1	1	0	73.2010519
37	0	0	1	0	180.3475372
37	0	1	1	0	230.973726
38	0	0	1	0	108.2027452
38	0	1	1	0	58.37640317
39	0	0	0	0	135.4269002
39	0	1	0	0	236.6304423
40	0	0	0	0	87.0309137
40	0	1	0	0	163.8059982
41	0	0	0	0	162.1361518
41	0	1	0	0	250.8440707
