# Supplementary material for: Assessing spring-mass similarity in elite and recreational runners
Source: Front Physiol. 2023 Sep 1;14:1224459. doi: 10.3389/fphys.2023.1224459 (PMC10502723; doi:10.3389/fphys.2023.1224459)
Supplement: Supplementary file 1 [file DataSheet1.ZIP › Data/Data_Info.csv]

Variable	Units	Note
Group	dummy	0 = Recreational, 1 = Elite
Speed	dummy	0 = 12 km/h, 1 = 20 km/h
Shoe	dummy	0 = Barefoot, 1 = Shod
Footstrike	dummy	0 = RFS, 1 = NRFS
Age	years	-
Mass	kg	-
Height	cm	-
Running.Economy	mL O2/kg/km	-
10K.PB	min	-
Contact.Time	sec	-
BP.ratio	ratio	Ratio of braking time to propulsion time
LU.ratio	ratio	Ratio of loading time to unloading time
HV.TD	sec	Horizontal and vertical force transition timing difference
BP.to.LU	ratio	Ratio of BP.ratio and LU.ratio
SB	%	Average of UP.vel and BrPu.time (Cavagna and Legramandi, 2015)
SM.Fit	Newtons	Root mean-squared error for best-fit spring-mass vGRF via NLR for shoe/speed groups of steps (Burns et al., 2021)
